# Supplementary material for: The Role of Injectables in the Treatment and Prevention of Cancer-Associated Thrombosis
Source: Cancers (Basel). 2023 Sep 20;15(18):4640. doi: 10.3390/cancers15184640 (PMC10526875; doi:10.3390/cancers15184640)
Supplement: Supplementary file 1 [file cancers-15-04640-s001.zip]

Archive with 1 entries (1 files):
- cancers-2498548-supplementary.pdf
